# Supplementary material for: Identification and Expression Analysis of Sulfate Transporter Genes Family and Function Analysis of GmSULTR3;1a from Soybean
Source: Int J Mol Sci. 2024 Aug 21;25(16):9080. doi: 10.3390/ijms25169080 (PMC11354235; doi:10.3390/ijms25169080)
Supplement: Supplementary file 1 [file ijms-25-09080-s001.zip]

Archive with 4 entries (4 files):
- Figures S1 and S2.pdf
- Table S1.xlsx
- Table S2 .xlsx
- Table S3.xlsx
