# Supplementary material for: Identification and Expression Analysis of Sulfate Transporter Genes Family and Function Analysis of GmSULTR3;1a from Soybean
Source: Int J Mol Sci. 2024 Aug 21;25(16):9080. doi: 10.3390/ijms25169080 (PMC11354235; doi:10.3390/ijms25169080)
Supplement: Supplementary file 1 [file ijms-25-09080-s001.zip › Table S1.xlsx]

## Sheet: Sheet1
Table S1: Subcellular localization information of GmSultrs in soybean
GeneName	Sub.loc
GmSULTR4; 2	Chloroplast
GmSULTR3; 2a	Cell membrane
GmSULTR3; 1a	Cell membrane
GmSULTR1; 1a	Cell membrane
GmSULTR1; 1b	Cell membrane
GmSULTR2; 2a	Cell membrane
GmSULTR3; 4a	Cell membrane
GmSULTR3; 5a	Cell membrane
GmSULTR3; 3c	Cell membrane
GmSULTR3; 3a	Cell membrane
GmSULTR2; 1a	Cell membrane
GmSULTR1; 2a	Cell membrane
GmSULTR3; 4b	Cell membrane
GmSULTR3; 5b	Cell membrane
GmSULTR3; 2b	Cell membrane
GmSULTR2; 1b	Cell membrane
GmSULTR2; 3b	Cell membrane
GmSULTR2; 2c	Cell membrane
GmSULTR1; 3a	Cell membrane
GmSULTR3; 4c	Cell membrane
GmSULTR2; 2b	Cell membrane
GmSULTR3; 4d	Cell membrane
GmSULTR1; 2b	Cell membrane
GmSULTR2; 3a	Cell membrane
GmSULTR2; 1c	Chloroplast
GmSULTR4; 1	Cell membrane
GmSULTR3; 1b	Cell membrane
GmSULTR3; 3b	Cell membrane
Note: Sub.loc,Subcellular localization
