# Supplementary material for: Identification and Expression Analysis of Sulfate Transporter Genes Family and Function Analysis of GmSULTR3;1a from Soybean
Source: Int J Mol Sci. 2024 Aug 21;25(16):9080. doi: 10.3390/ijms25169080 (PMC11354235; doi:10.3390/ijms25169080)
Supplement: Supplementary file 1 [file ijms-25-09080-s001.zip › Table S2 .xlsx]

## Sheet: Glycine max-Arabidopsisthaliana
Table S2: Syntenic analysis of various plant species
Chr02	Glyma.02G145100.1	==	Chr4	AT4G02700.1.Araport11.447
Chr03	Glyma.03G156700.1	==	Chr4	AT4G02700.1.Araport11.447
Chr04	Glyma.04G105200.1	==	Chr1	AT1G77990.1.Araport11.447
Chr04	Glyma.04G105200.1	==	Chr1	AT1G22150.1.Araport11.447
Chr04	Glyma.04G105200.1	==	Chr4	AT4G08620.1.Araport11.447
Chr07	Glyma.07G218800.1	==	Chr1	AT1G23090.1.Araport11.447
Chr07	Glyma.07G006500.1	==	Chr3	AT3G15990.1.Araport11.447
Chr08	Glyma.08G138600.1	==	Chr1	AT1G77990.1.Araport11.447
Chr08	Glyma.08G138600.1	==	Chr1	AT1G22150.1.Araport11.447
Chr08	Glyma.08G207100.1	==	Chr3	AT3G15990.1.Araport11.447
Chr08	Glyma.08G138600.1	==	Chr5	AT5G10180.1.Araport11.447
Chr10	Glyma.10G028900.1	==	Chr4	AT4G02700.1.Araport11.447
Chr11	Glyma.11G238400.1	==	Chr1	AT1G77990.1.Araport11.447
Chr13	Glyma.13G087100.1	==	Chr1	AT1G77990.1.Araport11.447
Chr13	Glyma.13G087100.1	==	Chr1	AT1G22150.1.Araport11.447
Chr13	Glyma.13G360000.1	==	Chr3	AT3G15990.1.Araport11.447
Chr13	Glyma.13G087100.1	==	Chr4	AT4G08620.1.Araport11.447
Chr14	Glyma.14G169300.1	==	Chr1	AT1G77990.1.Araport11.447
Chr14	Glyma.14G169300.1	==	Chr1	AT1G22150.1.Araport11.447
Chr14	Glyma.14G169300.1	==	Chr4	AT4G08620.1.Araport11.447
Chr15	Glyma.15G052000.1	==	Chr1	AT1G22150.1.Araport11.447
Chr15	Glyma.15G014000.1	==	Chr3	AT3G15990.1.Araport11.447
Chr18	Glyma.18G018900.1	==	Chr1	AT1G77990.1.Araport11.447
Chr18	Glyma.18G018900.1	==	Chr1	AT1G22150.1.Araport11.447
Chr18	Glyma.18G018900.1	==	Chr5	AT5G10180.1.Araport11.447
Chr19	Glyma.19G159000.1	==	Chr4	AT4G02700.1.Araport11.447

## Sheet: Glycine max-Solanumlycopersicum
Chr02	Glyma.02G095500.1	==	SL4.0ch05	Solyc05g054740.3.1		GmSULTＲ4; 2
Chr02	Glyma.02G145100.1	==	SL4.0ch06	Solyc06g084140.4.1		GmSULTＲ3; 2a
Chr02	Glyma.02G145100.1	==	SL4.0ch09	Solyc09g065560.3.1		GmSULTＲ3; 2a
Chr02	Glyma.02G145100.1	==	SL4.0ch09	Solyc09g082550.3.1		GmSULTＲ3; 2a
Chr03	Glyma.03G156700.1	==	SL4.0ch06	Solyc06g084140.4.1		GmSULTＲ3; 1a
Chr03	Glyma.03G156700.1	==	SL4.0ch09	Solyc09g065560.3.1		GmSULTＲ3; 1a
Chr03	Glyma.03G156700.1	==	SL4.0ch09	Solyc09g082550.3.1		GmSULTＲ3; 1a
Chr04	Glyma.04G105200.1	==	SL4.0ch04	Solyc04g072740.3.1		GmSULTＲ1; 1a
Chr04	Glyma.04G105200.1	==	SL4.0ch12	Solyc12g056920.3.1		GmSULTＲ1; 1a
Chr06	Glyma.06G106200.1	==	SL4.0ch04	Solyc04g054730.3.1		GmSULTＲ2; 2a
Chr07	Glyma.07G006500.1	==	SL4.0ch03	Solyc03g120250.3.1		GmSULTＲ3; 4a
Chr07	Glyma.07G218800.1	==	SL4.0ch05	Solyc05g007980.3.1		GmSULTＲ3; 3c
Chr07	Glyma.07G088200.1	==	SL4.0ch12	Solyc12g006950.2.1		GmSULTＲ3; 5a
Chr07	Glyma.07G006500.1	==	SL4.0ch12	Solyc12g043040.1.1		GmSULTＲ3; 4a
Chr08	Glyma.08G207100.1	==	SL4.0ch03	Solyc03g120250.3.1		GmSULTＲ3; 4b
Chr08	Glyma.08G138600.1	==	SL4.0ch04	Solyc04g054730.3.1		GmSULTＲ2; 1a
Chr08	Glyma.08G138600.1	==	SL4.0ch04	Solyc04g072740.3.1		GmSULTＲ2; 1a
Chr08	Glyma.08G180400.1	==	SL4.0ch04	Solyc04g072740.3.1		GmSULTＲ1; 2a
Chr08	Glyma.08G180400.1	==	SL4.0ch10	Solyc10g047170.2.1		GmSULTＲ1; 2a
Chr08	Glyma.08G207100.1	==	SL4.0ch12	Solyc12g043040.1.1		GmSULTＲ3; 4b
Chr08	Glyma.08G207100.1	==	SL4.0ch12	Solyc12g006960.2.1		GmSULTＲ3; 4b
Chr08	Glyma.08G138600.1	==	SL4.0ch12	Solyc12g056920.3.1		GmSULTＲ2; 1a
Chr10	Glyma.10G028900.1	==	SL4.0ch06	Solyc06g084140.4.1		GmSULTＲ3; 2b
Chr10	Glyma.10G028900.1	==	SL4.0ch09	Solyc09g065560.3.1		GmSULTＲ3; 2b
Chr10	Glyma.10G028900.1	==	SL4.0ch09	Solyc09g082550.3.1		GmSULTＲ3; 2b
Chr11	Glyma.11G238400.1	==	SL4.0ch04	Solyc04g054730.3.1		GmSULTＲ2; 1b
Chr11	Glyma.11G238400.1	==	SL4.0ch04	Solyc04g072740.3.1		GmSULTＲ2; 1b
Chr13	Glyma.13G360000.1	==	SL4.0ch03	Solyc03g120250.3.1		GmSULTＲ3; 4c
Chr13	Glyma.13G087100.1	==	SL4.0ch04	Solyc04g072740.3.1		GmSULTＲ2; 2c
Chr13	Glyma.13G087100.1	==	SL4.0ch04	Solyc04g054730.3.1		GmSULTＲ2; 2c
Chr13	Glyma.13G087100.1	==	SL4.0ch12	Solyc12g056920.3.1		GmSULTＲ2; 2c
Chr13	Glyma.13G360000.1	==	SL4.0ch12	Solyc12g043040.1.1		GmSULTＲ3; 4c
Chr13	Glyma.13G360000.1	==	SL4.0ch12	Solyc12g006960.2.1		GmSULTＲ3; 4c
Chr14	Glyma.14G169300.1	==	SL4.0ch04	Solyc04g072740.3.1		GmSULTＲ2; 2b
Chr14	Glyma.14G169300.1	==	SL4.0ch04	Solyc04g054730.3.1		GmSULTＲ2; 2b
Chr14	Glyma.14G169300.1	==	SL4.0ch12	Solyc12g056920.3.1		GmSULTＲ2; 2b
Chr15	Glyma.15G014000.1	==	SL4.0ch03	Solyc03g120250.3.1		GmSULTＲ3; 4d
Chr15	Glyma.15G052000.1	==	SL4.0ch04	Solyc04g072740.3.1		GmSULTＲ1; 2b
Chr15	Glyma.15G052000.1	==	SL4.0ch10	Solyc10g047170.2.1		GmSULTＲ1; 2b
Chr15	Glyma.15G014000.1	==	SL4.0ch12	Solyc12g043040.1.1		GmSULTＲ3; 4d
Chr15	Glyma.15G014000.1	==	SL4.0ch12	Solyc12g006960.2.1		GmSULTＲ3; 4d
Chr15	Glyma.15G052000.1	==	SL4.0ch12	Solyc12g056920.3.1		GmSULTＲ1; 2b
Chr18	Glyma.18G018900.1	==	SL4.0ch04	Solyc04g054730.3.1		GmSULTＲ2; 3a，N70
Chr18	Glyma.18G018900.1	==	SL4.0ch04	Solyc04g072740.3.1		GmSULTＲ2; 3a，N70
Chr18	Glyma.18G286000.1	==	SL4.0ch05	Solyc05g054740.3.1		GmSULTＲ4; 1
Chr18	Glyma.18G018900.1	==	SL4.0ch12	Solyc12g056920.3.1		GmSULTＲ2; 3a，N70
Chr19	Glyma.19G159000.1	==	SL4.0ch06	Solyc06g084140.4.1		GmSULTＲ3; 1b
Chr19	Glyma.19G159000.1	==	SL4.0ch09	Solyc09g065560.3.1		GmSULTＲ3; 1b
Chr19	Glyma.19G159000.1	==	SL4.0ch09	Solyc09g082550.3.1		GmSULTＲ3; 1b
Chr20	Glyma.20G017100.1	==	SL4.0ch05	Solyc05g007980.3.1		GmSULTＲ3; 3b

## Sheet: Glycine max-Oryza sativa
Chr02	Glyma.02G145100.1	==	Chr3	LOC_Os03g06520.1.MSUv7.0
Chr03	Glyma.03G156700.1	==	Chr3	LOC_Os03g06520.1.MSUv7.0
Chr04	Glyma.04G105200.1	==	Chr3	LOC_Os03g09930.1.MSUv7.0
Chr04	Glyma.04G105200.1	==	Chr8	LOC_Os08g31410.5.MSUv7.0
Chr07	Glyma.07G088200.1	==	Chr1	LOC_Os01g41050.1.MSUv7.0
Chr08	Glyma.08G138600.1	==	Chr8	LOC_Os08g31410.5.MSUv7.0
Chr09	Glyma.09G188700.1	==	Chr1	LOC_Os01g41050.1.MSUv7.0
Chr10	Glyma.10G028900.1	==	Chr3	LOC_Os03g06520.1.MSUv7.0
Chr11	Glyma.11G238400.1	==	Chr3	LOC_Os03g09930.1.MSUv7.0
Chr11	Glyma.11G238400.1	==	Chr8	LOC_Os08g31410.5.MSUv7.0
Chr14	Glyma.14G169300.1	==	Chr8	LOC_Os08g31410.5.MSUv7.0
Chr18	Glyma.18G018900.1	==	Chr8	LOC_Os08g31410.5.MSUv7.0
Chr19	Glyma.19G159000.1	==	Chr3	LOC_Os03g06520.1.MSUv7.0

## Sheet: Glycine max-Zea mays
Chr04	Glyma.04G105200.1	==	9	Zm00001d048187_T001.RefGen_V4
Chr10	Glyma.10G028900.1	==	1	Zm00001d027749_T001.RefGen_V4
