# Supplementary material for: Identification and Expression Analysis of Sulfate Transporter Genes Family and Function Analysis of GmSULTR3;1a from Soybean
Source: Int J Mol Sci. 2024 Aug 21;25(16):9080. doi: 10.3390/ijms25169080 (PMC11354235; doi:10.3390/ijms25169080)
Supplement: Supplementary file 1 [file ijms-25-09080-s001.zip › Table S3.xlsx]

## Sheet: Sheet1
Gene	qPCR-Primer
GmTUA5-F	GAGCAAAGAGATCACTGCACTTG
GmTUA5-R	CTCATATTCGGTCTTGGCAATCC
GmSULTR4;2-F	GATGGAGTGGATCGAGTTCTTCC
GmSULTR4;2-R	AGAGTCCATATATCGGTTGAAGTCC
GmSULTR3;2a-F	CGTTATATTGGGAAGTCTCTTGGTT
GmSULTR3;2a-R	TTTGACAGCTGTAGTCATGTAAGGC
GmSULTR3;1a-F	AGATGACCCGTTTAGAAAGTTCAAG
GmSULTR3;1a-R	TGATGCCAGATATGAGGTCTGATT
GmSULTR1;1a-F	AAGTGGCAATTCCTCCGAGAC
GmSULTR1;1a-R	CGAGCCTGATCTTCCTTGATC
GmSULTR1;1b-F	CCTCCAAGACAGAACCTCTTCA
GmSULTR1;1b-R	AACTAAGTATTGGGAATATGGCC
GmSULTR2;2a-F	GTATTCGAGACCGAGTGAGACG
GmSULTR2;2a-R	ATGACGAACCTGAGAAGGGAA
GmSULTR3;4a-F	ACCCTTAGAAATCCACAAGGTT
GmSULTR3;4a-R	CAACACCAAGATGTCTAGAACTTCC
GmSULTR3;5a-F	ACCGTGGTAGATCCAGTAGAAGATC
GmSULTR3;5a-R	ACGTAGGTGAAAACGGCAGCAACTA
GmSULTR3;3c-F	AGGAAACTTTTTTCCCTGATGAT
GmSULTR3;3c-R	GCAATGGTGAGACCAGAAATAAGGT
GmSULTR3;3a-F	CTTCAGAAGCTCCAGGGTAGACT
GmSULTR3;3a-R	GCAATAGTGAGGCCAGAAACAAG
GmSULTR2;1a-F	GCTGCTTTTGGACTCTTCAGGT
GmSULTR2;1a-R	CAAACGGATTTCATGACAGAGA
GmSULTR1;2a-F	TTCTGTGGTAGACACTTTCTTCCC
GmSULTR1;2a-R	GGTGAGTCCAGAAATGAAATCACCT
GmSULTR3;4a-F	CTCTTGCTATCAAAACAGGACTTGT
GmSULTR3;4a-R	CCTGTTGTGACATAGCATGAAGAAC
GmSULTR3;5b-F	ATAATCAGCACCATGAGGATGG
GmSULTR3;5b-R	CCAGCGATCAAGTCAGAGACAAAGA
GmSULTR3;2b-F	AAGAAGGGTTTGAATCCACCAT
GmSULTR3;2b-R	GCTTCTTCCCACTGCTATTCC
GmSULTR2;1b-F	GACAAACATCATAGGATCTTTCACC
GmSULTR2;1b-R	GCTTTGTCAAAAACTGCAATGATAT
GmSULTR2;3b-F	TTACAACCAACTTGTTTTCACTGTG
GmSULTR2;3b-R	AACGATCCCAAATAATCCTTTCA
GmSULTR2;2c-F	TCTTATTTATGCTATGATGGGGA
GmSULTR2;2c-R	CAGTGAAAAAAGTCACGGTAAAGAC
GmSULTR1;3a-F	GTGAGAAATTTGTCATCTTCACATG
GmSULTR1;3a-R	TTAGATTGATCCTTGAAGGACCTTA
GmSULTR3;4c-F	GTGTATTCCAAGCTTCTCTGGGT
GmSULTR3;4c-R	ATCGTTACTGGAATTATTTGCATCT
GmSULTR2;2b-F	CTTATTTATGCTATGATGGGAAGCT
GmSULTR2;2b-R	CGGTGAAGAAAGTCACAGTAAAGA
GmSULTR3;4d-F	TGAAAGCACCATCAAAATCCAG
GmSULTR3;4d-R	TTGAAGCAAGTTTGGTTCTTGA
GmSULTR1;2b-F	TCTTCACGTAGGCATGGAGATAC
GmSULTR1;2b-R	TAAATGAAACTTTCTAGAGCCGG
GmSULTR2;3a-F	GATCATTTGCATCTCTAAAAGGACA
GmSULTR2;3a-R	ATCACTATGATGGAGACCATGGTTT
GmSULTR2;1c-F	GATCTTTCACCTCCTGCTACGT
GmSULTR2;1c-R	ACTGCAGTGATATCAACACCGT
GmSULTR4;1-F	CAAAGAATGGGTACGAGTTGGA
GmSULTR4;1-R	CACCACTTTCATGATTTACAGCT
GmSULTR3;1b-F	GTTAGGGTTTATCGTGGATTTTCTG
GmSULTR3;1b-R	CCACTCATGAGTTTGAGAAAAAACA
GmSULTR3;3b-F	CCTATTCTCCAATGGGGTCCT
GmSULTR3;3b-R	CATAGACAAGTGGTGGAACAAAAC

## Sheet: Sheet2
Gene	Primer
pYES2-XbaI GmSULTR3;1a-F	TACATGATGCGGCCCTCTAGAATGGGTAACGCAGACTATGC
pYES2-BamHI GmSULTR3;1a-R	CTTGGTACCGAGCTCGGATCCGGCATTGTTCCAACCTTCTG
